# Supplementary material for: Temporal blood flow changes measured by diffuse correlation tomography predict murine femoral graft healing
Source: PLoS One. 2018 May 29;13(5):e0197031. doi: 10.1371/journal.pone.0197031 (PMC5973582; doi:10.1371/journal.pone.0197031)
Supplement: S1 Table — (XLSX) [file pone.0197031.s001.xlsx]

## Sheet: Mouse 1
rBF	Week 0	Week 1	Week 2	Week 3	Week 4	Week 5	Week 6	Week 7	Week 8	Week 9
z = -5	1	6.6198	2.8122	1.139	1.3454	1.2406	1.2263	0.8439	0.7004	0.7668
z = -4	1	5.6164	2.2507	1.1046	1.5342	1.0758	1.1972	0.6805	0.7356	0.7472
z = -3	1	1.7785	2.6952	1.2148	2.0702	1.1153	1.0714	0.5654	0.8406	0.8702
z = -2	1	0.4693	4.6263	1.9483	4.9367	1.6699	1.1645	0.5751	0.9297	1.0413
z = -1	1	0.4833	4.8787	2.3772	6.0391	2.239	1.3165	0.6208	0.8945	1.2092
z = -0	1	0.5804	4.739	2.6189	4.8933	2.846	1.6713	0.8419	1.0499	1.5515
z = 1	1	0.7224	3.3918	2.1456	2.0839	2.5946	2.0009	1.1885	1.2692	1.7307
z = 2	1	0.9612	2.8457	1.9263	1.8389	2.4103	2.2853	1.6108	1.4988	1.7131
z = 3	1	1.1728	2.4594	1.6455	1.8597	2.0006	2.085	1.5446	1.5343	1.5189
z = 4	1	1.4131	2.0885	1.2979	1.6988	1.597	1.8181	1.3214	1.4184	1.3423
z = 5	1	1.6938	2.0191	1.2029	1.4084	1.2936	1.2782	0.9715	1.0777	0.9884

## Sheet: Mouse 2
rBF	Week 0	Week 1	Week 2	Week 3	Week 4	Week 5	Week 6	Week 7	Week 8	Week 9
z = -5	1	1.2198	1.7999	1.3456	1.4091	0.9592	0.7919	0.8581	0.6885	0.7841
z = -4	1	2.3437	2.0002	1.5228	1.1906	1.0653	0.7383	0.8647	0.8123	0.8768
z = -3	1	1.5942	1.4229	1.528	1.1028	1.0567	0.6858	0.8852	0.944	1.1157
z = -2	1	0.8844	1.0082	1.287	1.5743	1.0402	0.9202	0.9299	1.1447	1.3157
z = -1	1	0.8625	0.7163	1.4667	1.277	0.7314	1.1389	1.0589	1.011	1.2858
z = -0	1	0.9837	0.7415	1.2415	0.9647	0.7753	1.1863	1.4015	1.4297	1.5672
z = 1	1	1.0428	0.9814	0.9298	1.8734	1.2053	0.9416	1.9758	3.165	1.4034
z = 2	1	1.0809	1.0402	0.844	1.0162	0.9226	0.6611	1.6267	1.2721	0.9324
z = 3	1	0.9744	0.9594	0.8054	0.8926	0.8096	0.5923	1.2293	0.9219	0.8962
z = 4	1	0.8333	0.8954	0.8299	0.9372	0.7862	0.5673	0.8454	0.937	0.9794
z = 5	1	0.942	0.9905	0.8853	0.8809	0.843	0.6197	0.7278	0.8478	0.7689

## Sheet: Mouse 3
rBF	Week 0	Week 1	Week 2	Week 3	Week 4	Week 5	Week 6	Week 7	Week 8	Week 9
z = -5	1	1.5423	1.8715	0.9593	1.6535	1.4814	1.051	0.9076	0.8554	0.708
z = -4	1	1.863	1.6071	0.9481	1.6254	1.055	1.0212	0.9116	0.8038	0.7671
z = -3	1	2.4235	2.286	1.0447	1.5685	1.1147	0.9378	0.8864	0.7202	0.8419
z = -2	1	2.0262	2.3878	1.4405	1.351	0.8468	1.1807	0.8563	0.7661	0.7175
z = -1	1	2.2901	1.6691	1.7881	1.5642	0.9673	1.2382	0.9865	0.9919	0.7999
z = -0	1	3.3245	1.9639	1.8805	2.0878	1.1999	1.494	1.3869	1.0157	1.013
z = 1	1	2.6607	2.9306	1.6248	2.4677	1.7312	1.6661	1.2217	1.3229	1.0326
z = 2	1	1.7334	2.4583	1.3463	1.6204	1.1543	1.3733	1.1432	1.952	1.0169
z = 3	1	1.5792	1.7398	1.348	1.4451	0.8879	1.3327	1.021	1.3088	0.9859
z = 4	1	1.6688	2.0895	1.511	2.1	1.4482	1.3791	1.0575	1.2738	1.0014
z = 5	1	1.9282	1.6083	1.1415	1.8847	1.8449	1.0263	1.1311	1.3854	0.8517

## Sheet: Mouse 4
rBF	Week 0	Week 1	Week 2	Week 3	Week 4	Week 5	Week 6	Week 7	Week 8	Week 9
z = -5	1	0.9917	1.7996	1.9713	1.5499	0.8499	0.5574	0.7715	0.662	0.6534
z = -4	1	1.5996	1.6387	2.3581	1.4071	0.9337	0.5935	0.9176	0.8242	0.8617
z = -3	1	4.1472	3.9485	2.7214	1.6923	1.0066	0.6227	1.2764	0.8802	1.0358
z = -2	1	4.061	6.1913	2.952	2.6427	1.4012	0.7441	1.3646	1.0217	1.18
z = -1	1	3.4704	4.9347	2.8877	3.2226	2.0448	0.909	1.5901	1.1651	1.4386
z = -0	1	2.9797	6.5041	3.3239	3.4441	2.7689	1.0052	2.0869	1.2865	2.0022
z = 1	1	2.4041	4.5117	2.8822	2.6089	2.7377	1.0215	2.0461	1.2044	2.1397
z = 2	1	2.0739	1.7505	2.1471	1.8614	2.1085	1.0176	1.5142	1.0594	1.6766
z = 3	1	1.7464	1.3173	1.799	1.5825	1.5966	0.9276	1.2257	0.9356	1.3593
z = 4	1	1.4123	1.2073	1.5522	1.3566	1.2776	0.7417	1.0802	0.8568	1.0519
z = 5	1	1.2836	0.8362	1.3744	1.1987	1.1103	0.6832	0.8864	0.8731	0.863

## Sheet: Mouse 5
rBF	Week 0	Week 1	Week 2	Week 3	Week 4	Week 5	Week 6	Week 7	Week 8	Week 9
z = -5	1	2.5736	1.1892	1.7421	1.0939	0.9412	1.0749	0.7533	0.7308	0.586
z = -4	1	1.7158	0.6991	1.1277	0.8102	0.7692	0.8475	0.5032	0.6225	0.5387
z = -3	1	2.4831	0.829	0.8472	1.0668	0.6907	0.9423	0.438	0.6096	0.4945
z = -2	1	3.9672	0.8255	1.3719	1.3072	0.8748	1.2727	0.5092	0.6786	0.5702
z = -1	1	2.8545	0.788	1.3929	1.1684	0.8923	1.4621	0.514	0.6367	0.6159
z = -0	1	2.4113	0.9342	1.2853	1.216	0.9884	1.4271	0.6113	0.6378	0.7623
z = 1	1	2.9513	1.5871	2.0497	1.4366	1.446	1.4001	0.9179	0.7888	0.9557
z = 2	1	2.7965	1.9511	2.1941	1.4407	1.4914	1.4747	0.8838	0.8692	0.888
z = 3	1	2.2093	1.3659	1.6951	1.3576	1.096	1.6572	0.8546	0.9104	0.7101
z = 4	1	2.1852	1.345	1.7868	1.6317	1.1385	2.0063	1.1058	1.1968	0.8283
z = 5	1	2.2767	1.4746	1.9842	2.5175	1.6319	2.265	1.8337	2.1041	1.8133

## Sheet: Mouse 6
rBF	Week 0	Week 1	Week 2	Week 3	Week 4	Week 5	Week 6	Week 7	Week 8	Week 9
z = -5	1	5.4186	1.6044	1.8249	1.4142	1.7463	1.2234	1.0621	0.9405	0.6322
z = -4	1	3.7973	1.5337	1.6663	1.3649	1.5957	1.0587	0.9108	0.7736	0.5332
z = -3	1	3.4537	1.9311	2.5504	1.7719	2.1074	1.2252	1.0629	0.9668	0.5697
z = -2	1	2.8281	1.5495	3.0213	1.6569	1.7992	1.1678	1.045	0.9125	0.6395
z = -1	1	2.4611	1.2047	1.9988	1.3037	1.5042	1.0739	0.9941	0.7604	0.589
z = -0	1	2.2946	1.061	1.9948	1.3571	1.5087	1.174	1.1154	0.7792	0.5673
z = 1	1	2.455	1.1731	1.7836	1.3476	1.3768	1.183	1.2122	0.8583	0.6491
z = 2	1	3.2324	1.5204	2.1012	1.5393	1.5691	1.3258	1.507	1.1255	0.9807
z = 3	1	3.8463	1.6658	2.4589	1.7254	1.8812	1.5263	1.7671	1.3654	1.3598
z = 4	1	3.6821	1.4447	2.0336	1.5092	1.8132	1.4018	1.5627	1.2851	1.2924
z = 5	1	2.9669	1.1186	1.4538	1.1595	1.462	1.1293	1.2088	1.0403	1.0362

## Sheet: Mouse 7
rBF	Week 0	Week 1	Week 2	Week 3	Week 4	Week 5	Week 6	Week 7	Week 8	Week 9
z = -5	1	3.4251	3.1828	2.4034	1.4789	1.713	1.2614	0.8185	0.7872	0.88
z = -4	1	3.5095	1.8596	2.4299	1.3977	1.6962	1.2834	0.7463	0.7551	0.9107
z = -3	1	4.0987	1.2415	2.0405	1.0705	1.4648	1.6827	0.7089	0.7042	0.8772
z = -2	1	1.8227	0.7732	1.325	0.6635	0.7787	1.1377	0.5197	0.3689	0.6644
z = -1	1	1.3956	0.6247	0.9672	0.5288	0.5404	0.6427	0.3609	0.3277	0.5498
z = -0	1	1.7886	0.72	1.038	0.6796	0.6302	0.6613	0.3385	0.5205	0.5374
z = 1	1	1.7433	0.8345	1.0222	0.8741	0.6514	0.6409	0.4007	0.5366	0.474
z = 2	1	1.8904	1.2232	1.2553	1.4061	0.9492	0.8947	0.8423	0.9211	0.7627
z = 3	1	1.9497	2.0222	1.8653	1.9465	1.7226	1.5944	1.3426	1.5578	1.3143
z = 4	1	1.7848	2.4631	2.3524	1.8396	2.4011	2.2509	1.3643	1.9901	1.3962
z = 5	1	1.5098	2.0347	1.9844	1.319	2.0132	2.3337	1.1806	2.2707	1.3862

## Sheet: Mouse 8
rBF	Week 0	Week 1	Week 2	Week 3	Week 4	Week 5	Week 6	Week 7	Week 8	Week 9
z = -5	1	6.4792	3.4118	3.5557	1.6258	0.9879	0.7807	1.333	0.7674	0.617
z = -4	1	3.9287	3.2452	5.3138	1.4299	1.0857	0.7407	1.5428	0.7978	0.7486
z = -3	1	7.9731	4.3002	5.5034	3.0386	1.8326	1.6682	3.6462	1.7065	2.0404
z = -2	1	18.8443	6.0519	6.2243	10.0008	3.292	3.4901	8.9307	3.3847	4.4347
z = -1	1	20.3086	6.372	7.1358	15.4917	5.3482	4.2557	16.5479	4.5248	5.4727
z = -0	1	14.0237	4.6443	5.453	13.095	6.6738	4.3314	10.7652	5.4713	6.1499
z = 1	1	11.1541	3.495	4.0834	9.9552	6.6769	4.4911	5.8049	5.8226	5.7614
z = 2	1	10.1496	3.0477	2.6879	5.5392	4.5341	3.7611	2.7536	4.1949	3.123
z = 3	1	7.6685	2.4761	2.1425	3.7667	3.3108	2.9353	2.036	3.16	2.3313
z = 4	1	5.2946	1.9478	1.7078	2.3732	2.0079	1.9369	1.5936	1.974	1.6458
z = 5	1	4.1544	1.6407	1.4464	1.7533	1.4075	1.376	1.3732	1.4069	1.2701

## Sheet: Mouse 9
rBF	Week 0	Week 1	Week 2	Week 3	Week 4	Week 5	Week 6	Week 7	Week 8	Week 9
z = -5	1	2.4067	1.3982	1.3146	2.7092	1.4231	1.0741	1.0576	0.9138	1.1009
z = -4	1	5.1631	5.1546	2.9285	7.0849	2.6778	1.5672	1.6042	1.6462	2.3121
z = -3	1	9.7079	4.8107	4.5063	3.3844	3.4246	2.6751	2.5192	2.1281	2.2131
z = -2	1	11.5784	5.5722	9.0656	2.547	3.596	2.3291	2.7855	4.5656	1.9567
z = -1	1	8.824	6.28	13.5778	2.2557	3.1401	2.4455	2.479	6.3635	1.6756
z = -0	1	4.3983	4.3145	3.8376	1.8521	2.4149	2.5836	1.9261	1.9628	1.408
z = 1	1	3.2092	3.3866	2.6636	1.5481	1.917	2.3139	1.6228	1.281	1.2374
z = 2	1	2.5334	2.2024	1.8941	1.3505	1.6085	1.8854	1.4925	1.1398	1.1486
z = 3	1	2.1843	1.6541	1.551	1.2664	1.5191	1.5643	1.5536	1.3283	1.2477
z = 4	1	1.9656	1.3676	1.2698	1.2544	1.4449	1.2805	1.4618	1.3318	1.3452
z = 5	1	1.8098	1.2226	1.0258	1.2359	1.2355	1.0734	1.0508	0.9344	1.0831

## Sheet: Mouse 10
rBF	Week 0	Week 1	Week 2	Week 3	Week 4	Week 5	Week 6	Week 7	Week 8	Week 9
z = -5	1	4.3244	1.8863	1.7736	2.1449	2.8083	3.3771	1.5166	1.709	1.2181
z = -4	1	3.3926	1.915	2.2348	2.3836	3.5344	5.2565	2.1132	2.1982	1.571
z = -3	1	5.2553	2.1434	4.5739	3.7964	5.3042	8.1921	2.7001	4.606	2.6611
z = -2	1	4.5777	2.5249	4.8866	6.2777	6.0372	6.461	3.0916	4.6378	3.4302
z = -1	1	3.9917	2.749	3.9871	6.4372	5.9871	7.7414	3.7242	2.4059	3.8603
z = -0	1	3.1247	2.4462	3.5426	2.9358	4.5362	3.8674	2.7635	2.1054	2.2678
z = 1	1	2.935	2.7139	3.7195	2.5603	4.6466	3.3788	2.7947	2.5154	2.4106
z = 2	1	2.6909	2.5468	2.7576	1.8605	3.7049	2.3833	2.5903	2.2787	2.269
z = 3	1	2.2398	1.8799	1.9273	1.5501	2.4636	1.8176	1.8372	1.8186	1.6732
z = 4	1	1.9358	1.6114	1.6733	1.407	1.9078	1.7617	1.4792	1.4973	1.4222
z = 5	1	1.9058	1.3493	1.5099	1.2077	1.5396	1.5747	1.2406	1.3331	1.2516

[truncated: 9 more sheets: Mouse 11, Mouse 12, Mouse 13, Mouse 14, Mouse 15, Mouse 16, Mouse 17, Mouse 18, Mouse 19]
